# Supplementary material for: U.S. Physicians’ Training and Experience in Providing Trauma-Informed Care in Clinical Settings
Source: Int J Environ Res Public Health. 2024 Feb 16;21(2):232. doi: 10.3390/ijerph21020232 (PMC10888540; doi:10.3390/ijerph21020232)
Supplement: Supplementary file 1 [file ijerph-21-00232-s001.zip]

Archive with 1 entries (1 files):
- ijerph-2848680-supplementary.pdf
